# Supplementary material for: Association between Wine Consumption with Cardiovascular Disease and Cardiovascular Mortality: A Systematic Review and Meta-Analysis
Source: Nutrients. 2023 Jun 17;15(12):2785. doi: 10.3390/nu15122785 (PMC10303697; doi:10.3390/nu15122785)
Supplement: Supplementary file 1 [file nutrients-15-02785-s001.zip]

Archive with 1 entries (1 files):
- nutrients-2462588-supplementary.pdf
